# Supplementary material for: Transcriptome Analysis of Diffuse Large B-Cell Lymphoma Cells Inducibly Expressing MyD88 L265P Mutation Identifies Upregulated CD44, LGALS3, NFKBIZ, and BATF as Downstream Targets of Oncogenic NF-κB Signaling
Source: Int J Mol Sci. 2023 Mar 15;24(6):5623. doi: 10.3390/ijms24065623 (PMC10057398; doi:10.3390/ijms24065623)
Supplement: Supplementary file 1 [file ijms-24-05623-s001.zip]

Archive with 8 entries (8 files):
- .DS_Store
- ijms-2244850-Figures S1-S6.pdf
- Table S1 - RNAseq significant genes information.xlsx
- Table S2 - Normalized counts of significant deregulated genes with FoldChange and Standard Deviation.xlsx
- Table S3 Univariate and multivariate analysis for CD44 in the dataset GSE10846.pdf
- Table S4 Information of 22 differentially expressed genes .pdf
- Table S5 List of cloning primers.pdf
- Table S6 List of primers used for qPCR.pdf
