# Supplementary material for: Transcriptome Analysis of Diffuse Large B-Cell Lymphoma Cells Inducibly Expressing MyD88 L265P Mutation Identifies Upregulated CD44, LGALS3, NFKBIZ, and BATF as Downstream Targets of Oncogenic NF-κB Signaling
Source: Int J Mol Sci. 2023 Mar 15;24(6):5623. doi: 10.3390/ijms24065623 (PMC10057398; doi:10.3390/ijms24065623)
Supplement: Supplementary file 1 [file ijms-24-05623-s001.zip › Table S1 - RNAseq significant genes information.xlsx]

## Sheet: WT+ VS L265P+
gene	baseMean	log2FoldChange	lfcSE	pvalue	padj	symbol	biotype	description
ENSG00000169442	2331.38199602995	-0.503173652799742	0.120778117982665	1.29022957821474e-06	0.00169675114378147	CD52	protein_coding	CD52 molecule [Source:HGNC Symbol
ENSG00000130714	552.220737722526	-0.505646318381022	0.17374477797682	0.000127134117159363	0.0443141012066472	POMT1	protein_coding	protein O-mannosyltransferase 1 [Source:HGNC Symbol
ENSG00000143303	395.678549115704	-0.598313304950024	0.20021077932424	9.68751693626646e-05	0.0386106649558014	METTL25B	protein_coding	methyltransferase like 25B [Source:HGNC Symbol
ENSG00000179240	301.329348659068	-0.689050517382354	0.225464090624083	7.74392027869826e-05	0.0348394897591119	GVQW3	protein_coding	GVQW motif containing 3 [Source:HGNC Symbol
ENSG00000058453	304.979718498869	-0.819004537885823	0.272509864515911	8.72801600877874e-05	0.0373035404215203	CROCC	protein_coding	ciliary rootlet coiled-coil, rootletin [Source:HGNC Symbol
ENSG00000158863	396.315678991848	-0.833779772859417	0.172217529683011	5.46040023628957e-08	0.000128975366959627	FHIP2B	protein_coding	FHF complex subunit HOOK interacting protein 2B [Source:HGNC Symbol
ENSG00000144504	121.492768107383	-0.92113309474313	0.319933911709893	0.000121419781876509	0.04324567897835	ANKMY1	protein_coding	ankyrin repeat and MYND domain containing 1 [Source:HGNC Symbol
ENSG00000214021	326.045596046675	-0.945365248035244	0.195898641022075	5.91389523701752e-08	0.000128975366959627	TTLL3	protein_coding	tubulin tyrosine ligase like 3 [Source:HGNC Symbol
ENSG00000102962	1591.07626422753	0.576702075529766	0.161595147725833	1.41261648416625e-05	0.0120750457066531	CCL22	protein_coding	C-C motif chemokine ligand 22 [Source:HGNC Symbol
ENSG00000026508	3363.07921520392	0.59491229776868	0.0980512403577255	6.23321692979304e-11	2.13126153263484e-07	CD44	protein_coding	CD44 molecule (Indian blood group) [Source:HGNC Symbol
ENSG00000117280	1532.0755185838	0.598514206807372	0.13220588596475	2.50338811892579e-07	0.000427979232811553	RAB29	protein_coding	RAB29, member RAS oncogene family [Source:HGNC Symbol
ENSG00000144802	3378.70639547516	0.696590348974306	0.143651212695461	6.03534707345003e-08	0.000128975366959627	NFKBIZ	protein_coding	NFKB inhibitor zeta [Source:HGNC Symbol
ENSG00000118985	2039.26815357578	0.715520862025628	0.108898142367165	2.34043281860051e-12	1.33373464889314e-08	ELL2	protein_coding	elongation factor for RNA polymerase II 2 [Source:HGNC Symbol
ENSG00000141376	364.563878994978	0.757418430986596	0.204805123289101	8.1970955756724e-06	0.00824338505657032	BCAS3	protein_coding	BCAS3 microtubule associated cell migration factor [Source:HGNC Symbol
ENSG00000156127	1425.17227645805	0.932599387454763	0.111242383223827	2.55678726977161e-18	4.37108351640154e-14	BATF	protein_coding	basic leucine zipper ATF-like transcription factor [Source:HGNC Symbol
ENSG00000140465	91.6691064416098	1.0505841301513	0.342166062006882	7.28171274195902e-05	0.0348394897591119	CYP1A1	protein_coding	cytochrome P450 family 1 subfamily A member 1 [Source:HGNC Symbol
ENSG00000187595	79.3934461509546	1.23404663892036	0.35206463357192	1.68280344031943e-05	0.0132249024245524	ZNF385C	protein_coding	zinc finger protein 385C [Source:HGNC Symbol
ENSG00000131981	370.791803963618	1.37045552434883	0.210011420754991	3.12324051703248e-12	1.33487299697968e-08	LGALS3	protein_coding	galectin 3 [Source:HGNC Symbol
ENSG00000137507	326.225886548202	1.58060343873568	0.204655680619548	4.85900375458348e-16	4.15347640941796e-12	LRRC32	protein_coding	leucine rich repeat containing 32 [Source:HGNC Symbol
ENSG00000185686	30.2739498951834	2.71804048296659	0.877050880890666	6.18399994205366e-05	0.0311794758473234	PRAME	protein_coding	PRAME nuclear receptor transcriptional regulator [Source:HGNC Symbol
ENSG00000151320	35.1417699644993	2.9770585007985	0.69999721593157	6.16628269896266e-07	0.000878489741845546	AKAP6	protein_coding	A-kinase anchoring protein 6 [Source:HGNC Symbol
ENSG00000258529	12.6740098995719	7.40836138982921	2.71126234478368	5.66151286942252e-07	0.000878489741845546		protein_coding	novel protein

## Sheet: WT- VS WT+
gene	baseMean	log2FoldChange	lfcSE	pvalue	padj	symbol	biotype	description
ENSG00000057657	915.485874926259	-0.531474998028973	0.156739107770103	2.66268836278287e-05	0.0207120845237742	PRDM1	protein_coding	PR/SET domain 1 [Source:HGNC Symbol
ENSG00000138686	643.450109818601	-0.714657299590549	0.223813565526302	4.94817130401892e-05	0.0309519331268544	BBS7	protein_coding	Bardet-Biedl syndrome 7 [Source:HGNC Symbol
ENSG00000141376	363.953426425581	-0.862173831640746	0.235794414148222	9.23756133735306e-06	0.0113893451112062	BCAS3	protein_coding	BCAS3 microtubule associated cell migration factor [Source:HGNC Symbol
ENSG00000134363	247.823300803846	-0.894447955524429	0.195388120042935	1.95426310872584e-07	0.000477761493994647	FST	protein_coding	follistatin [Source:HGNC Symbol
ENSG00000205277	22.54494283354	-2.58899610356247	0.820294654795998	5.75038468778313e-05	0.0339332183317354	MUC12	protein_coding	mucin 12, cell surface associated [Source:HGNC Symbol
ENSG00000139629	726.946270405042	0.517875236734782	0.140637111389105	9.31752653286312e-06	0.0113893451112062	GALNT6	protein_coding	polypeptide N-acetylgalactosaminyltransferase 6 [Source:HGNC Symbol
ENSG00000177409	494.598973891885	0.543339491098984	0.176898464536049	7.73522499194559e-05	0.0376700676798758	SAMD9L	protein_coding	sterile alpha motif domain containing 9 like [Source:HGNC Symbol
ENSG00000174839	991.345846401843	0.549926729683914	0.143698832971172	5.27715001005856e-06	0.0082098061929211	DENND6A	protein_coding	DENN domain containing 6A [Source:HGNC Symbol
ENSG00000132849	186.518815658069	0.815426415274966	0.25583528563336	5.0071320796258e-05	0.0309519331268544	PATJ	protein_coding	PATJ crumbs cell polarity complex component [Source:HGNC Symbol
ENSG00000214021	341.393260540148	0.83985042703714	0.226383613254797	8.08667731518868e-06	0.0113893451112062	TTLL3	protein_coding	tubulin tyrosine ligase like 3 [Source:HGNC Symbol
ENSG00000123106	1431.94010900974	1.13767314211052	0.118893306380569	5.23816145648896e-23	4.48203285024478e-19	CCDC91	protein_coding	coiled-coil domain containing 91 [Source:HGNC Symbol
ENSG00000137507	105.250257552456	1.59818385762635	0.313449074276076	1.51389979010732e-08	5.18147342162131e-05	LRRC32	protein_coding	leucine rich repeat containing 32 [Source:HGNC Symbol
ENSG00000187595	24.8619278138501	2.23789584774572	0.644645904630442	2.08558456178188e-05	0.0187845308451438	ZNF385C	protein_coding	zinc finger protein 385C [Source:HGNC Symbol
ENSG00000172936	20162.7140314644	5.11614038253539	0.0893554261742681	1e-25	1e-25	MYD88	protein_coding	MYD88 innate immune signal transduction adaptor [Source:HGNC Symbol
ENSG00000261459	38.1908254812706	9.42536808702549	2.79995768459156	6.64210176668323e-12	2.84165718833125e-08		protein_coding	novel transcript
ENSG00000248672	41.0887887380454	9.55126728005228	2.82873293693836	5.49951911158753e-12	2.84165718833125e-08	LY75-CD302	protein_coding	LY75-CD302 readthrough [Source:HGNC Symbol

## Sheet: L265P- VS L265P+
gene	baseMean	log2FoldChange	lfcSE	pvalue	padj	symbol	biotype	description
ENSG00000008710	1531.46853928468	-0.505823003271121	0.113175535034556	4.5809085017677e-07	6.72467073883091e-05	PKD1	protein_coding	polycystin 1, transient receptor potential channel interacting [Source:HGNC Symbol
ENSG00000108798	1055.98515919696	-0.508915875650383	0.106924286362964	1.15672002889494e-07	2.01500629033499e-05	ABI3	protein_coding	ABI family member 3 [Source:HGNC Symbol
ENSG00000169442	2299.34484659202	-0.510691847873996	0.102342060305226	3.61378933896998e-08	7.39457571970678e-06	CD52	protein_coding	CD52 molecule [Source:HGNC Symbol
ENSG00000035862	480.284954276132	-0.511983581276682	0.146685628016266	2.53052505226749e-05	0.0020134451588314	TIMP2	protein_coding	TIMP metallopeptidase inhibitor 2 [Source:HGNC Symbol
ENSG00000284946	412.748578102523	-0.514308230785202	0.218172233060667	0.000748240996678511	0.0240408113474064		protein_coding	novel protein
ENSG00000170476	2383.7330234679	-0.519397334654593	0.0951008393809607	2.86263268646728e-09	8.90483239254642e-07	MZB1	protein_coding	marginal zone B and B1 cell specific protein [Source:HGNC Symbol
ENSG00000169403	577.451220807241	-0.52682576329257	0.144905452549405	1.41614327983927e-05	0.00128485499660417	PTAFR	protein_coding	platelet activating factor receptor [Source:HGNC Symbol
ENSG00000138030	866.486420511401	-0.528333874929267	0.11101471474297	1.12672341488627e-07	1.98927586695799e-05	KHK	protein_coding	ketohexokinase [Source:HGNC Symbol
ENSG00000241106	607.55929355529	-0.52864720533885	0.131008657681235	2.8332490848497e-06	0.000324705256961065	HLA-DOB	protein_coding	major histocompatibility complex, class II, DO beta [Source:HGNC Symbol
ENSG00000117318	1478.39970499915	-0.533734946444505	0.0993413554291097	4.59492491455094e-09	1.31633542785285e-06	ID3	protein_coding	inhibitor of DNA binding 3, HLH protein [Source:HGNC Symbol
ENSG00000135643	156.799148422781	-0.535957625087988	0.28594911712035	0.00196915049150356	0.0463548669756648	KCNMB4	protein_coding	potassium calcium-activated channel subfamily M regulatory beta subunit 4 [Source:HGNC Symbol
ENSG00000071575	385.302829943798	-0.537755370193594	0.174808994406325	9.82848161889364e-05	0.00568181913056838	TRIB2	protein_coding	tribbles pseudokinase 2 [Source:HGNC Symbol
ENSG00000149972	821.793135584514	-0.550982757646808	0.173148205090577	6.82009656802233e-05	0.00443306276921451	CNTN5	protein_coding	contactin 5 [Source:HGNC Symbol
ENSG00000158517	951.216040059523	-0.560817450042882	0.1098633420728	1.94728214827877e-08	4.54307879772537e-06	NCF1	protein_coding	neutrophil cytosolic factor 1 [Source:HGNC Symbol
ENSG00000005884	448.67859399848	-0.561413147474585	0.286432328759816	0.00159793606375045	0.0408552537630131	ITGA3	protein_coding	integrin subunit alpha 3 [Source:HGNC Symbol
ENSG00000118369	130.709899382968	-0.565806451419153	0.313240554695503	0.00212782719772882	0.0492908906707927	USP35	protein_coding	ubiquitin specific peptidase 35 [Source:HGNC Symbol
ENSG00000134363	198.116036128097	-0.565928883759657	0.22613414095504	0.000493167660986584	0.0180989760977239	FST	protein_coding	follistatin [Source:HGNC Symbol
ENSG00000145012	740.295996213515	-0.568125309248345	0.184565640051118	9.41677268108735e-05	0.00551704641607203	LPP	protein_coding	LIM domain containing preferred translocation partner in lipoma [Source:HGNC Symbol
ENSG00000141956	8621.03849200445	-0.572766945038534	0.0852933441343983	1.13442431399042e-12	7.41062683114241e-10	PRDM15	protein_coding	PR/SET domain 15 [Source:HGNC Symbol
ENSG00000154930	668.483957558849	-0.572865282195715	0.13013819694963	5.77953303137399e-07	8.14749861924299e-05	ACSS1	protein_coding	acyl-CoA synthetase short chain family member 1 [Source:HGNC Symbol
ENSG00000035664	195.671385489382	-0.58059301242448	0.242958877177769	0.000644309953369962	0.0219290684510485	DAPK2	protein_coding	death associated protein kinase 2 [Source:HGNC Symbol
ENSG00000183508	315.713512415377	-0.5834780119896	0.18576751518212	7.68742540562504e-05	0.00473755721341939	TENT5C	protein_coding	terminal nucleotidyltransferase 5C [Source:HGNC Symbol
ENSG00000165810	590.898485759661	-0.585529875458371	0.144903228770956	2.7206646269895e-06	0.000317370387068016	BTNL9	protein_coding	butyrophilin like 9 [Source:HGNC Symbol
ENSG00000111452	298.25742218098	-0.591960739406174	0.23596715138415	0.000467106778711571	0.0174863898678128	ADGRD1	protein_coding	adhesion G protein-coupled receptor D1 [Source:HGNC Symbol
ENSG00000165238	1685.54273915002	-0.592476056228678	0.0897849995030042	2.46302042622116e-12	1.46269826675361e-09	WNK2	protein_coding	WNK lysine deficient protein kinase 2 [Source:HGNC Symbol
ENSG00000058453	275.9925914797	-0.593017789720648	0.250974029225727	0.000667648908811036	0.0223545518836509	CROCC	protein_coding	ciliary rootlet coiled-coil, rootletin [Source:HGNC Symbol
ENSG00000140398	899.773255279261	-0.593336591344124	0.149381642631994	3.53264247098796e-06	0.000394478409260322	NEIL1	protein_coding	nei like DNA glycosylase 1 [Source:HGNC Symbol
ENSG00000109501	581.176385564712	-0.603103059027404	0.154293320357439	4.60003905902693e-06	0.000496690167819726	WFS1	protein_coding	wolframin ER transmembrane glycoprotein [Source:HGNC Symbol
ENSG00000103034	209.982778994448	-0.611790387211384	0.307183474753291	0.00143314030647878	0.0374479562082905	NDRG4	protein_coding	NDRG family member 4 [Source:HGNC Symbol
ENSG00000110719	1468.40460313018	-0.626464855058753	0.103740080904873	8.60931332949425e-11	3.30825525440713e-08	TCIRG1	protein_coding	T cell immune regulator 1, ATPase H+ transporting V0 subunit a3 [Source:HGNC Symbol
ENSG00000100968	377.324013235048	-0.62795041401946	0.208612749431263	0.000109575873114125	0.00625284394777441	NFATC4	protein_coding	nuclear factor of activated T cells 4 [Source:HGNC Symbol
ENSG00000112659	624.733224671184	-0.633463904534249	0.130987364192435	6.83867030465167e-08	1.31392981662168e-05	CUL9	protein_coding	cullin 9 [Source:HGNC Symbol
ENSG00000189233	873.243151369282	-0.64808945000928	0.123520643038829	8.19837616389466e-09	2.27897414002731e-06	NUGGC	protein_coding	nuclear GTPase, germinal center associated [Source:HGNC Symbol
ENSG00000183624	2066.95557207559	-0.659517316957564	0.0932099910903732	8.22946453893653e-14	6.71987213757536e-11	HMCES	protein_coding	5-hydroxymethylcytosine binding, ES cell specific [Source:HGNC Symbol
ENSG00000048545	1815.65464418613	-0.681151111260622	0.102366967927524	1.54002885692116e-12	9.58117953127379e-10	GUCA1A	protein_coding	guanylate cyclase activator 1A [Source:HGNC Symbol
ENSG00000111664	101.948616380623	-0.684703658315035	0.364252975482278	0.0016987430896009	0.0425387456378898	GNB3	protein_coding	G protein subunit beta 3 [Source:HGNC Symbol
ENSG00000197530	280.769293603301	-0.693410499151493	0.209534519627931	3.96937508070657e-05	0.00296342202453893	MIB2	protein_coding	MIB E3 ubiquitin protein ligase 2 [Source:HGNC Symbol
ENSG00000162551	92.4043368592764	-0.699549626964529	0.349077527658559	0.00134471676498333	0.036001484701859	ALPL	protein_coding	alkaline phosphatase, biomineralization associated [Source:HGNC Symbol
ENSG00000110427	78.5846931058344	-0.724327350371228	0.42155282696121	0.00216450112542701	0.049525756924175	KIAA1549L	protein_coding	KIAA1549 like [Source:HGNC Symbol
ENSG00000165966	796.405555113936	-0.754057668364486	0.123720265170175	5.5538476600938e-11	2.26753186497267e-08	PDZRN4	protein_coding	PDZ domain containing ring finger 4 [Source:HGNC Symbol
ENSG00000165140	1500.89986571344	-0.756744904011135	0.0972111000202128	3.80064751809718e-16	4.96554598239397e-13	FBP1	protein_coding	fructose-bisphosphatase 1 [Source:HGNC Symbol
ENSG00000128218	240.302465814974	-0.77318157568748	0.208076408111752	8.89710774124253e-06	0.000848472355031633	VPREB3	protein_coding	V-set pre-B cell surrogate light chain 3 [Source:HGNC Symbol
ENSG00000132465	8565.62033718534	-0.821631594057224	0.0991667130595878	6.30799751231526e-18	1.03017484372999e-14	JCHAIN	protein_coding	joining chain of multimeric IgA and IgM [Source:HGNC Symbol
ENSG00000142102	347.903553561351	-0.87554768991829	0.255249820004246	2.38750562632825e-05	0.00193743857192414	PGGHG	protein_coding	protein-glucosylgalactosylhydroxylysine glucosidase [Source:HGNC Symbol
ENSG00000135824	359.879918735308	-0.907149979909338	0.170170903820077	4.63462913748421e-09	1.31633542785285e-06	RGS8	protein_coding	regulator of G protein signaling 8 [Source:HGNC Symbol
ENSG00000175414	141.457695078049	-1.24588888402776	0.308894833212223	2.15087120741814e-06	0.000257808553439614	ARL10	protein_coding	ADP ribosylation factor like GTPase 10 [Source:HGNC Symbol
ENSG00000171316	2397.82385020616	0.506449011822429	0.110544291158343	2.77751050479517e-07	4.37206924640348e-05	CHD7	protein_coding	chromodomain helicase DNA binding protein 7 [Source:HGNC Symbol
ENSG00000171608	2237.172586637	0.506758400761205	0.102768339611259	4.97981100943671e-08	9.85776224822585e-06	PIK3CD	protein_coding	phosphatidylinositol-4,5-bisphosphate 3-kinase catalytic subunit delta [Source:HGNC Symbol
ENSG00000137331	167.244086038683	0.507175218542795	0.261418774291485	0.00186065336502984	0.0447687591420163	IER3	protein_coding	immediate early response 3 [Source:HGNC Symbol
ENSG00000081087	285.340215740811	0.518017980774993	0.248890191000749	0.00137743072164513	0.0365402435061348	OSTM1	protein_coding	osteoclastogenesis associated transmembrane protein 1 [Source:HGNC Symbol
ENSG00000173846	649.710096336894	0.518889261996705	0.143687779624996	1.63102164655687e-05	0.00144961209607248	PLK3	protein_coding	polo like kinase 3 [Source:HGNC Symbol
ENSG00000068097	387.407522648513	0.526245272439209	0.211452409797842	0.000537389006323649	0.0191307557700776	HEATR6	protein_coding	HEAT repeat containing 6 [Source:HGNC Symbol
ENSG00000011405	2251.80416113465	0.528075036387646	0.102565106676035	1.61607523344306e-08	3.98377791036483e-06	PIK3C2A	protein_coding	phosphatidylinositol-4-phosphate 3-kinase catalytic subunit type 2 alpha [Source:HGNC Symbol
ENSG00000137094	149.221964882734	0.545823978271971	0.277407186430075	0.001667385588947	0.0420548121999856	DNAJB5	protein_coding	DnaJ heat shock protein family (Hsp40) member B5 [Source:HGNC Symbol
ENSG00000161533	603.300905619686	0.551858157815669	0.152110721313441	1.46742577326561e-05	0.00132220122260105	ACOX1	protein_coding	acyl-CoA oxidase 1 [Source:HGNC Symbol
ENSG00000060749	2403.78710976541	0.559246917254059	0.0925328361174077	9.31981934067676e-11	3.47895541959834e-08	QSER1	protein_coding	glutamine and serine rich 1 [Source:HGNC Symbol
ENSG00000141376	350.992732820232	0.572557414859487	0.228809792115634	0.00048778671429756	0.0180277225415254	BCAS3	protein_coding	BCAS3 microtubule associated cell migration factor [Source:HGNC Symbol
ENSG00000204217	930.988234033833	0.573848658540077	0.13505689113381	1.14850027006971e-06	0.000142906247890103	BMPR2	protein_coding	bone morphogenetic protein receptor type 2 [Source:HGNC Symbol
ENSG00000172339	237.412062057623	0.607944194461425	0.310315958686541	0.00157636966034256	0.0403828815928933	ALG14	protein_coding	ALG14 UDP-N-acetylglucosaminyltransferase subunit [Source:HGNC Symbol
ENSG00000125630	2395.22922920852	0.614574520162213	0.0965426068635579	1.12864068495532e-11	5.46136686997824e-09	POLR1B	protein_coding	RNA polymerase I subunit B [Source:HGNC Symbol
ENSG00000145715	896.929077977985	0.616721404284367	0.111308854596821	1.6966570857121e-09	5.40654264020209e-07	RASA1	protein_coding	RAS p21 protein activator 1 [Source:HGNC Symbol
ENSG00000170921	699.125804785047	0.642255528773483	0.204800589258314	7.43896970800006e-05	0.00467053253804258	TANC2	protein_coding	tetratricopeptide repeat, ankyrin repeat and coiled-coil containing 2 [Source:HGNC Symbol
ENSG00000162772	276.65269463062	0.645398664129954	0.213294704030499	0.000105455733705024	0.00606951172183318	ATF3	protein_coding	activating transcription factor 3 [Source:HGNC Symbol
ENSG00000118985	2169.7366485956	0.654501463189158	0.0930096403075507	1.12792248384805e-13	8.1868373619304e-11	ELL2	protein_coding	elongation factor for RNA polymerase II 2 [Source:HGNC Symbol
ENSG00000117280	1532.66959294598	0.668384861320263	0.105015496999382	1.11512442964739e-11	5.46136686997824e-09	RAB29	protein_coding	RAB29, member RAS oncogene family [Source:HGNC Symbol
ENSG00000132510	2007.43853029489	0.673951607193778	0.114538525349033	2.17852888086376e-10	7.49012627065394e-08	KDM6B	protein_coding	lysine demethylase 6B [Source:HGNC Symbol
ENSG00000257950	225.765267522199	0.67853119148974	0.226322941448312	0.00011316390980582	0.00637278655867689	P2RX5-TAX1BP3	protein_coding	P2RX5-TAX1BP3 readthrough (NMD candidate) [Source:HGNC Symbol
ENSG00000163874	2159.90567560639	0.679337553345942	0.0797868326823943	9.76216638062455e-19	1.82203862518371e-15	ZC3H12A	protein_coding	zinc finger CCCH-type containing 12A [Source:HGNC Symbol
ENSG00000188321	849.081766237424	0.681496496088777	0.111081371875727	4.68684807456151e-11	2.04112233647154e-08	ZNF559	protein_coding	zinc finger protein 559 [Source:HGNC Symbol
ENSG00000135905	316.197842386932	0.682463811241014	0.216019091586024	6.63678921349717e-05	0.00438813455446361	DOCK10	protein_coding	dedicator of cytokinesis 10 [Source:HGNC Symbol
ENSG00000106546	1711.32956987868	0.691041994954123	0.0936026190728552	8.85635174738069e-15	7.71388237196858e-12	AHR	protein_coding	aryl hydrocarbon receptor [Source:HGNC Symbol
ENSG00000152503	128.324707117838	0.728297964374772	0.32800093454584	0.000846361068721138	0.0263907096965195	TRIM36	protein_coding	tripartite motif containing 36 [Source:HGNC Symbol
ENSG00000132334	158.579932118756	0.741327779168647	0.278767851822801	0.000286405606857033	0.0126843703511428	PTPRE	protein_coding	protein tyrosine phosphatase receptor type E [Source:HGNC Symbol
ENSG00000126561	124.396685107146	0.741737617581569	0.318237991921557	0.000661419339561243	0.022214508152616	STAT5A	protein_coding	signal transducer and activator of transcription 5A [Source:HGNC Symbol
ENSG00000026508	3171.82135911132	0.755369554418667	0.0753183356099478	6.38338386428339e-25	1.66797820373725e-21	CD44	protein_coding	CD44 molecule (Indian blood group) [Source:HGNC Symbol
ENSG00000156966	154.229154209472	0.805679068028777	0.311130832381349	0.000333548301665158	0.0140911986128373	B3GNT7	protein_coding	UDP-GlcNAc:betaGal beta-1,3-N-acetylglucosaminyltransferase 7 [Source:HGNC Symbol
ENSG00000166762	69.4760489072764	0.815445997876654	0.488051707028804	0.00213988459889853	0.0493079229005456	CATSPER2	protein_coding	cation channel sperm associated 2 [Source:HGNC Symbol
ENSG00000033178	2083.93912585091	0.818094111841188	0.107635306693144	1.58344510688529e-15	1.72397586012136e-12	UBA6	protein_coding	ubiquitin like modifier activating enzyme 6 [Source:HGNC Symbol
ENSG00000109654	142.59838252012	0.843434000586394	0.329208589441909	0.000355992512559458	0.0146308382769422	TRIM2	protein_coding	tripartite motif containing 2 [Source:HGNC Symbol
ENSG00000144426	189.20075433429	0.844545591357883	0.315908945470219	0.000257324093748452	0.0116734002945261	NBEAL1	protein_coding	neurobeachin like 1 [Source:HGNC Symbol
ENSG00000163071	57.949184634844	0.867019058461203	0.49149020357929	0.00190104239015211	0.0453587577115762	SPATA18	protein_coding	spermatogenesis associated 18 [Source:HGNC Symbol
ENSG00000172575	666.730089669904	0.902658406380385	0.121840098552861	6.72116129992522e-15	6.27228374168021e-12	RASGRP1	protein_coding	RAS guanyl releasing protein 1 [Source:HGNC Symbol
ENSG00000160606	322.052276305061	1.02368959156809	0.209936344111926	4.94307288673195e-08	9.85776224822585e-06	TLCD1	protein_coding	TLC domain containing 1 [Source:HGNC Symbol
ENSG00000104432	104.269125806688	1.06266401417423	0.323024696397592	3.86312804517494e-05	0.00290067631667877	IL7	protein_coding	interleukin 7 [Source:HGNC Symbol
ENSG00000251201	159.220685085188	1.08311669744023	0.347395732749333	6.68380234472452e-05	0.00438813455446361	TMED7-TICAM2	protein_coding	TMED7-TICAM2 readthrough [Source:HGNC Symbol
ENSG00000186472	95.8466405873264	1.183237419763	0.404751445575771	0.000114716128972097	0.00643247306875729	PCLO	protein_coding	piccolo presynaptic cytomatrix protein [Source:HGNC Symbol
ENSG00000156127	1315.34498727092	1.24198751508811	0.103474967429193	1.79418699615609e-34	5.86026327619483e-31	BATF	protein_coding	basic leucine zipper ATF-like transcription factor [Source:HGNC Symbol
ENSG00000197405	32.943359562366	1.60353219537984	0.686718123200462	0.000533671332269092	0.0190503168199336	C5AR1	protein_coding	complement C5a receptor 1 [Source:HGNC Symbol
ENSG00000131981	350.343244530995	1.62781904082513	0.173163238940985	2.73622489342825e-22	5.95812970544002e-19	LGALS3	protein_coding	galectin 3 [Source:HGNC Symbol
ENSG00000151320	35.3530927994916	1.6409735277177	0.865566485735584	0.00105957423260649	0.0309511640634305	AKAP6	protein_coding	A-kinase anchoring protein 6 [Source:HGNC Symbol
ENSG00000105246	56.2214218055505	1.68567455262308	0.405577933824186	1.36090733850707e-06	0.000167738248845235	EBI3	protein_coding	Epstein-Barr virus induced 3 [Source:HGNC Symbol
ENSG00000144802	2607.51593257372	1.81967030615244	0.0999419144434658	2.26284429845445e-75	1.47820303796537e-71	NFKBIZ	protein_coding	NFKB inhibitor zeta [Source:HGNC Symbol
ENSG00000150637	22.7907421910278	2.15169009108841	0.917828125133538	0.000433963200207995	0.0166450258571909	CD226	protein_coding	CD226 molecule [Source:HGNC Symbol
ENSG00000213949	32.4509576340346	2.8561202576671	0.596356836784814	8.16720186231532e-08	1.50288017367816e-05	ITGA1	protein_coding	integrin subunit alpha 1 [Source:HGNC Symbol
ENSG00000137507	280.444664231325	3.03631753888286	0.238806512881482	8.90303463624444e-39	3.87727158408445e-35	LRRC32	protein_coding	leucine rich repeat containing 32 [Source:HGNC Symbol
ENSG00000187595	61.9816993649914	3.76747196302541	0.48114228999213	3.40552287036934e-16	4.94368403348616e-13	ZNF385C	protein_coding	zinc finger protein 385C [Source:HGNC Symbol
ENSG00000172936	22843.0363069373	5.39229404549876	0.0697051085085383	1e-80	1e-80	MYD88	protein_coding	MYD88 innate immune signal transduction adaptor [Source:HGNC Symbol
ENSG00000288622	32.6635891560651	9.18969071711087	2.79119351869832	3.0951279092745e-11	1.44420879052398e-08	PDCD6-AHRR	protein_coding	PDCD6-AHRR readthrough (NMD candidate) [Source:HGNC Symbol
