# Supplementary material for: Transcriptome Analysis of Diffuse Large B-Cell Lymphoma Cells Inducibly Expressing MyD88 L265P Mutation Identifies Upregulated CD44, LGALS3, NFKBIZ, and BATF as Downstream Targets of Oncogenic NF-κB Signaling
Source: Int J Mol Sci. 2023 Mar 15;24(6):5623. doi: 10.3390/ijms24065623 (PMC10057398; doi:10.3390/ijms24065623)
Supplement: Supplementary file 1 [file ijms-24-05623-s001.zip › Table S2 - Normalized counts of significant deregulated genes with FoldChange and Standard Deviation.xlsx]

## Sheet: wt+ vs L265P+
																	Fold change				SD
Gene	wt-			Avg_wt-	wt+			Avg_wt+	L265P-			Avg_L265P-	L265P+			Avg_L265P+	wt-	wt+	L265P-	L265P+	wt-	wt+	L265P-	L265P+
ANKMY1	88.3266	105.983	96.9946	97.1014	178.873	223.723	166.809	189.802	130.069	69.0587	156.868	118.665	104.035	96.1399	65.666	88.6137	1	1.95467	1.22208	0.912589	8.82873	29.9896	45.0018	20.2616
POMT1	837.399	617.881	608.53	687.937	601.092	728.043	691.31	673.482	449.159	488.354	489.668	475.727	485.287	482.983	364.346	444.205	1	0.978988	0.691527	0.645706	129.523	65.3262	23.0182	69.1701
METTL25B	410.6	379.479	338.142	376.074	428.357	446.292	522.322	465.657	331.569	519.413	432.954	427.979	224.085	328.671	304.298	285.685	1	1.23821	1.13802	0.759652	36.3491	49.8858	94.0208	54.7212
TTLL3	314.33	229.618	196.059	246.669	372.191	507.242	544.846	474.76	309.388	313.367	340.889	321.215	232.529	233.973	237.039	234.514	1	1.92468	1.30221	0.950721	60.9509	90.795	17.1543	2.30345
CD52	2691.55	2702.91	2827.57	2740.68	2476.5	2509.45	3256.9	2747.62	2993.59	2810.82	2392.95	2732.46	1776.01	1814.66	2018.72	1869.8	1	1.00253	0.997001	0.682239	75.4684	441.359	307.892	130.414
GVQW3	402.101	409.988	202.586	338.225	294.661	340.345	446.909	360.638	466.903	229.173	252.097	316.058	175.601	228.856	213.5	205.986	1	1.06627	0.93446	0.609019	117.533	78.1261	131.138	27.4111
FHIP2B	438.67	356.03	344.246	379.649	473.388	423.641	550.94	482.656	405.602	346.506	405.349	385.819	276.356	242.058	257.839	258.751	1	1.27132	1.01625	0.681553	51.4523	64.1535	34.0464	17.1669
CROCC	264.851	402.071	244.592	303.838	282.381	279.777	546.455	369.538	222.832	359.143	367.65	316.542	214.218	173.553	177.224	188.332	1	1.21623	1.04181	0.619842	85.673	153.22	81.2665	22.4932
AKAP6	10.9667	8.07086	15.9613	11.6663	6.28727	6.59459	14.6196	9.16715	12.1174	10.3976	36.82	19.7783	183.029	65.2321	31.7328	93.3311	1	0.785783	1.69535	8.00009	3.99145	4.72445	14.7836	79.4655
BCAS3	491.464	320.178	626.431	479.358	215.847	242.029	269.751	242.542	290.246	303.551	212.297	268.698	448.66	340.771	528.475	439.302	1	0.505974	0.560538	0.91644	153.485	26.9555	49.2955	94.2015
CYP1A1	98.1725	55.6694	82.5733	78.805	49.682	56.1706	56.4793	54.1106	77.9799	96.3053	86.931	87.0721	111.598	157.33	112.761	127.23	1	0.686639	1.1049	1.61449	21.5007	3.83839	9.16355	26.0742
NFKBIZ	1546.88	1055.83	937.847	1180.19	2031.15	2021.95	3161.76	2404.95	1077	1025.74	1307.77	1136.84	4093.34	4267.49	3751.66	4037.5	1	2.03777	0.963271	3.42107	322.998	655.433	150.233	262.41
LRRC32	40.0506	51.7505	55.1647	48.9886	179.94	127.275	178.147	161.787	54.4356	85.0545	44.5847	61.3583	592.618	451.873	451.222	498.571	1	3.30255	1.2525	10.1773	7.92655	29.902	21.1044	81.4476
ENSG00000258529	23.6287	22.7238	0	15.4508	0	0	0	0	0	8.50323	2.96793	3.82372	20.5091	21.078	14.0183	18.5351	1	0	0.247477	1.19962	13.3884	0	4.31573	3.92205
ZNF385C	6.48159	6.19511	9.24648	7.30773	40.1007	41.8764	47.5965	43.1912	13.2305	3.98674	6.03096	7.74939	125.88	115.435	101.457	114.257	1	5.91035	1.06044	15.6352	1.68511	3.91701	4.85555	12.2542
PRAME	42.6742	29.668	30.1886	34.1769	6.03181	6.54746	2.51165	5.03031	4.98324	20.8713	8.61463	11.4897	29.5329	98.9244	6.82963	45.0957	1	0.147184	0.336184	1.31948	7.36346	2.1964	8.32512	47.9793
CCL22	1391.36	1272.82	1412.72	1358.97	1359.39	1440.54	877.215	1225.72	1465.97	1442.87	1367.35	1425.4	1712.78	2065.55	2008.02	1928.78	1	0.901945	1.04888	1.4193	75.3654	304.526	51.5772	189.262
RAB29	1247.95	1379.09	1158.47	1261.84	1224.76	1379.16	971.394	1191.77	1206.71	1036.4	1221.77	1154.96	1976.58	1931.93	1709.7	1872.74	1	0.944473	0.9153	1.48413	110.963	205.874	102.949	142.947
BATF	710.283	650.802	724.187	695.091	947.005	1065.66	853.991	955.553	772.591	845.997	709.805	776.131	1842.2	1771.11	1954.48	1855.93	1	1.37472	1.11659	2.67005	38.9797	106.093	68.1651	92.4557
LGALS3	170.518	157.166	168.612	165.432	194.091	260.222	140.302	198.205	158.06	193.13	155.63	168.94	514.114	504.714	585.329	534.719	1	1.19811	1.02121	3.23226	7.22183	60.0657	20.9841	44.0811
ELL2	1602.15	1744.68	1611.12	1652.65	1644.06	1664.23	1344.33	1550.87	1611.94	1518.17	1755.62	1628.58	2433.3	2801.91	2582.17	2605.79	1	0.938415	0.985433	1.57673	79.8275	179.155	119.595	185.435
CD44	2764.38	2379.89	2357.2	2500.49	2778.4	2629.79	2241.39	2549.86	2357.22	2296.88	2266.71	2306.93	3747.14	4142.92	3903.72	3931.26	1	1.01975	0.922593	1.5722	228.817	277.284	46.0882	199.323

## Sheet: wt- vs wt+
																	Fold change				SD
Gene	wt-			Avg_wt-	wt+			Avg_wt+	L265P-			Avg_L265P-	L265P+			Avg_L265P+	wt-	wt+	L265P-	L265P+	wt-	wt+	L265P-	L265P+
BCAS3	491.464	320.178	626.431	479.358	215.847	242.029	269.751	242.542	290.246	303.551	212.297	268.698	448.66	340.771	528.475	439.302	1	0.505974	0.560538	0.91644	153.485	26.9555	49.2955	94.2015
BBS7	1184.03	646.312	920.791	917.044	431.41	658.106	454.193	514.57	506.958	875.36	428.322	603.547	594.873	497.351	809.639	633.955	1	0.561118	0.658144	0.691303	268.878	124.827	238.658	159.77
PRDM1	1019.86	1075.4	1269.76	1121.68	837.357	775.247	589.869	734.158	1049.4	1084.65	1055.52	1063.19	996.101	902.892	878.986	925.993	1	0.654519	0.947859	0.825544	131.221	128.759	18.8355	61.881
FST	323.566	343.613	332.008	333.063	153.006	171.455	184.785	169.749	250.097	245.16	230.482	241.913	149.693	141.714	154.764	148.724	1	0.50966	0.72633	0.446533	10.0651	15.9577	10.2028	6.5791
MUC12	37.6788	39.3179	44.3993	40.4653	9.70146	0	5.19189	4.96445	42.779	94.0984	40.1124	58.9966	82.6744	27.1587	5.15945	38.3309	1	0.122684	1.45795	0.947252	3.50411	4.85473	30.4283	39.9469
GALNT6	594.269	636.537	557.726	596.177	922.342	972.931	784.065	893.112	712.837	805.659	761.177	759.891	936.286	732.935	651.169	773.463	1	1.49806	1.27461	1.29737	39.4402	97.7665	46.4247	146.816
DENND6A	717.129	795.152	917.556	809.946	1399.95	1253.22	1064.75	1239.31	966.218	844.353	881.296	897.289	714.881	1268.42	799.561	927.621	1	1.53011	1.10784	1.14529	101.029	168.034	62.4871	298.163
PATJ	126.098	114.264	171.404	137.255	297.654	255.252	237.834	263.58	132.758	129.433	136.573	132.921	108.073	165.262	147.986	140.441	1	1.92037	0.968425	1.02321	30.1595	30.7676	3.57311	29.3318
LY75-CD302	0	0	0	0	121.928	54.114	69.167	81.7364	14.79	106.77	91.0826	70.8808	123.555	35.7991	49.4376	69.5973	#DIV/0!	#DIV/0!	#DIV/0!	#DIV/0!	0	35.6115	49.2053	47.2239
ENSG00000261459	0	0	0	0	92.1546	74.7042	62.2661	76.3749	0	0	0	0	0	40.8483	0	13.6161	#DIV/0!	#DIV/0!	#DIV/0!	#DIV/0!	0	15.0141	0	23.5837
TTLL3	314.33	229.618	196.059	246.669	372.191	507.242	544.846	474.76	309.388	313.367	340.889	321.215	232.529	233.973	237.039	234.514	1	1.92468	1.30221	0.950721	60.9509	90.795	17.1543	2.30345
SAMD9L	362.532	361.233	434.456	386.074	609.867	503.115	686.098	599.693	469.766	380.247	514.374	454.796	525.414	439.122	396.83	453.789	1	1.55331	1.178	1.17539	41.9054	91.9145	68.3055	65.5348
CCDC91	719.871	704.79	706.749	710.47	1753.99	1324.44	1689.83	1589.42	1694.44	1794.83	2074.25	1854.51	2064.6	2402.35	742.239	1736.4	1	2.23714	2.61025	2.44401	8.20017	231.715	196.815	877.373
LRRC32	40.0506	51.7505	55.1647	48.9886	179.94	127.275	178.147	161.787	54.4356	85.0545	44.5847	61.3583	592.618	451.873	451.222	498.571	1	3.30255	1.2525	10.1773	7.92655	29.902	21.1044	81.4476
MYD88	1096.96	1117.42	1157.09	1123.82	43832.9	38882.4	34372.3	39029.2	1033.33	1094.02	1070.16	1065.84	43092.1	42619.7	48666.6	44792.8	1	34.729	0.948402	39.8575	30.5693	4732	30.5772	3363.14
ZNF385C	6.48159	6.19511	9.24648	7.30773	40.1007	41.8764	47.5965	43.1912	13.2305	3.98674	6.03096	7.74939	125.88	115.435	101.457	114.257	1	5.91035	1.06044	15.6352	1.68511	3.91701	4.85555	12.2542

## Sheet: L265P- vs L265P+
Gene	wt-			Avg_wt-	wt+			Avg_wt+	L265P-			Avg_L265P-	L265P+			Avg_L265P+	wt-	wt+	L265P-	L265P+	wt-	wt+	L265P-	L265P+
PGGHG	443.711	401.657	240.939	362.103	318.697	323.121	592.199	411.339	405.067	318.069	626.814	449.983	184.894	279.144	209.561	224.533	1	1.13597	1.2427	0.620081	107.017	156.645	159.198	48.8762
LPP	783.454	1227.6	1428.75	1146.6	626.103	531.689	1033.57	730.453	755.204	696.308	1127.31	859.607	527.666	485.039	612.832	541.846	1	0.637058	0.749699	0.472566	330.186	266.714	233.699	65.0655
ADGRD1	389.725	313.337	280.204	327.755	276.628	265.834	320.797	287.753	351.249	314.4	517.45	394.366	257.771	219.121	234.251	237.048	1	0.87795	1.20323	0.723246	56.166	29.1212	108.174	19.4763
PKD1	1794.07	1812.51	1331.3	1645.96	1513.29	1614.91	2061.9	1730.03	1652.15	1627.95	2079.28	1786.46	1184.79	1260.94	1214.17	1219.97	1	1.05108	1.08536	0.741189	272.658	291.859	253.878	38.4031
TRIB2	479.902	477.109	325.474	427.495	375.263	344.24	373.715	364.406	436.602	455.162	561.654	484.473	308.109	323.184	307.155	312.816	1	0.852422	1.13328	0.731742	88.3639	17.4814	67.4825	8.99196
PTAFR	691.141	728.124	656.822	692.029	513.521	526.222	527.201	522.314	667.698	638.088	784.431	696.739	443.7	450.383	490.013	461.365	1	0.754758	1.00681	0.666685	35.6593	7.63087	77.3732	25.0336
TENT5C	310.217	392.026	356.738	352.994	282.555	236.087	142.416	220.353	363.381	365.254	430.837	386.491	233.91	226.474	263.587	241.323	1	0.62424	1.09489	0.683648	41.033	71.3823	38.4165	19.6358
CNTN5	1103.74	911.58	949.405	988.242	780.678	913.975	1013.54	902.732	1071.88	1111.74	836.109	1006.58	495.59	753.072	694.449	647.704	1	0.913472	1.01855	0.65541	101.798	116.839	148.967	134.956
MIB2	342.268	236.038	221.439	266.582	321.184	297.855	458.804	359.281	393.406	361.118	347.051	367.192	184.372	260.794	189.169	211.445	1	1.34773	1.37741	0.793171	65.9515	86.975	23.767	42.805
BTNL9	808.715	935.63	590.525	778.29	596.651	580.721	733.85	637.074	781.152	659.058	708.879	716.363	403.968	487.124	482.029	457.707	1	0.818556	0.920432	0.588093	174.552	84.1881	61.3903	46.609
NEIL1	1200.85	843.272	764.587	936.236	846.49	798.905	1666.17	1103.85	1341.69	1043.32	1063.1	1149.37	602.849	815.59	766.442	728.294	1	1.17903	1.22765	0.777896	232.514	487.558	166.847	111.383
ENSG00000284946	559.664	344.238	275.254	393.052	412.85	511.12	823.799	582.589	500.23	585.612	441.063	508.969	311.207	411.408	250.045	324.22	1	1.48222	1.29491	0.824877	148.356	214.594	72.6696	81.4648
ITGA3	424.923	461.096	442.314	442.778	378.774	345.657	466.69	397.04	412.081	893.912	521.871	609.288	317.016	454.428	309.511	360.318	1	0.896703	1.37606	0.813767	18.0909	62.55	252.53	81.5875
NDRG4	238.771	234.34	199.454	224.188	251.337	262.963	214	242.767	251.248	316.492	214.065	260.602	197.222	104.153	143.502	148.292	1	1.08287	1.16242	0.661463	21.5352	25.582	51.8502	46.719
GNB3	133.396	125.089	154.282	137.589	88.4705	78.5393	121.394	96.1348	126.942	157.798	112.39	132.376	77.6295	56.8149	73.207	69.2171	1	0.698711	0.962117	0.503073	15.0413	22.4321	23.1866	10.9659
VPREB3	309.21	341.161	262.716	304.362	228.417	245.085	234.065	235.856	342.065	310.32	278.725	310.37	160.228	158.057	191.104	169.796	1	0.774918	1.01974	0.557874	39.4463	8.47705	31.6702	18.485
JCHAIN	10893	9356.35	10020.4	10089.9	7490.14	8542.48	8274.23	8102.28	12102.3	11187.8	9222.44	10837.5	5607.76	5742.08	6749.81	6033.22	1	0.803007	1.07409	0.597945	770.691	546.835	1471.55	624.208
CD52	2691.55	2702.91	2827.57	2740.68	2476.5	2509.45	3256.9	2747.62	2993.59	2810.82	2392.95	2732.46	1776.01	1814.66	2018.72	1869.8	1	1.00253	0.997001	0.682239	75.4684	441.359	307.892	130.414
GUCA1A	2053.4	2351.93	2192.67	2199.33	1641.94	1523.4	1443.91	1536.41	2248.2	2431.25	2055.75	2245.07	1336.27	1270.05	1509.41	1371.91	1	0.698582	1.02079	0.623785	149.379	99.655	187.768	123.596
KHK	917.816	1014.03	877.489	936.446	817.56	821.954	1123.55	921.02	1037.06	1077.78	980.905	1031.92	698.193	696.465	690.788	695.149	1	0.983527	1.10195	0.742327	70.153	175.406	48.6425	3.87423
HLA-DOB	656.383	707.401	746.148	703.311	512.351	603.64	694.72	603.57	737.942	758.634	681.498	726.025	497.681	463.746	489.32	483.582	1	0.858185	1.0323	0.68758	45.0217	91.1846	39.9253	17.68
FST	323.566	343.613	332.008	333.063	153.006	171.455	184.785	169.749	250.097	245.16	230.482	241.913	149.693	141.714	154.764	148.724	1	0.50966	0.72633	0.446533	10.0651	15.9577	10.2028	6.5791
HMCES	2310.52	2701	2565.4	2525.64	2201.07	1926.12	1684.92	1937.37	2691.68	2483.84	2427.96	2534.49	1644.01	1428.09	1657.36	1576.49	1	0.767079	1.00351	0.624192	198.255	258.258	138.965	128.688
RGS8	481.143	493.608	561.018	511.923	469.838	432.5	280.482	394.273	488.632	478.312	455.438	474.127	253.323	207.058	268.146	242.843	1	0.770181	0.92617	0.474374	42.9717	100.299	16.9881	31.8641
FBP1	1731.66	1694.77	1703.2	1709.88	1221.91	1473.4	1363.9	1353.07	1843.41	1898.91	1932.66	1891.66	1085.14	1017.02	1200.77	1100.97	1	0.791325	1.10631	0.643891	19.3269	126.097	45.0635	92.8932
ALPL	115.215	87.7781	87.7443	96.9125	82.8249	108.211	112.313	101.116	126.568	112.123	123.832	120.841	61.9275	59.8096	68.2702	63.3358	1	1.04338	1.24691	0.653536	15.8505	15.973	7.67306	4.40259
DAPK2	211.067	218.96	199.723	209.917	125.834	213.103	176.492	171.81	273.398	268.95	244.997	262.448	185.494	143.182	145.375	158.017	1	0.818466	1.25025	0.752761	9.67031	43.8229	15.2761	23.8213
WNK2	2049.01	1885.4	2410.21	2114.87	1676.49	1479.2	2341.89	1832.53	2122.4	1982.07	2070.71	2058.39	1418.18	1282.69	1323.1	1341.32	1	0.866495	0.973293	0.634234	268.535	452.016	70.972	69.5592
NCF1	1022.25	999.994	1105.09	1042.44	918.861	881.034	1092.27	964.054	1111.82	1144.89	1164.73	1140.48	811.287	720.439	726.761	752.829	1	0.924803	1.09404	0.722178	55.3822	112.635	26.7294	50.7247
TIMP2	588.171	610.319	553.333	583.941	515.511	558.471	498.58	524.187	562.051	583.264	581.174	575.497	411.889	356.062	385.12	384.357	1	0.897672	0.985539	0.658212	28.7274	30.8739	11.6907	27.9218
NFATC4	337.667	573.232	259.053	389.984	402.044	326.819	920.18	549.681	341.577	450.397	547.74	446.571	298.182	261.064	242.291	267.179	1	1.4095	1.1451	0.685103	163.493	323.058	103.135	28.4428
CROCC	264.851	402.071	244.592	303.838	282.381	279.777	546.455	369.538	222.832	359.143	367.65	316.542	214.218	173.553	177.224	188.332	1	1.21623	1.04181	0.619842	85.673	153.22	81.2665	22.4932
ARL10	116.278	141.777	341.235	199.763	63.9642	174.003	159.351	132.439	130.04	244.512	163.447	179.333	63.9799	83.9261	57.3551	68.4204	1	0.662981	0.897727	0.342507	123.18	59.7521	58.8659	13.8309
USP35	160.543	76.3556	118.604	118.501	163.298	119.606	133.548	138.817	160.554	204.528	160.639	175.24	94.9467	111.248	99.0041	101.733	1	1.17144	1.47881	0.858501	42.0936	22.3177	25.3639	8.48655
ID3	1649.52	1695.53	1695.88	1680.31	1504.86	1484.32	1615.51	1534.9	1722.62	1914.66	1661.78	1766.35	1132.35	1205.11	1238.86	1192.11	1	0.913459	1.05121	0.709458	26.6661	70.5644	131.988	54.4328
CUL9	1026.92	433.574	537.275	665.924	570.011	688.698	770.856	676.522	748.648	811.678	721.018	760.448	441.131	492.507	488.137	473.925	1	1.01591	1.14194	0.71168	316.904	100.975	46.4675	28.4845
MZB1	2520.92	2512.68	2391.24	2474.95	2145.46	2106.54	2569.68	2273.89	2642.31	3150.3	2746.95	2846.52	1860.83	1889.31	2078.88	1943.01	1	0.918765	1.15014	0.785071	72.6104	256.897	268.236	118.527
ACSS1	819.761	785.821	765.709	790.431	627.612	624.518	697.692	649.941	741.068	860.371	821.407	807.615	492.61	529.836	548.8	523.748	1	0.822261	1.02174	0.662612	27.3192	41.3826	60.8354	28.5851
NUGGC	957.058	1021.08	1054.21	1010.78	801.685	854.192	848.363	834.747	956.217	1021.24	1166.33	1047.93	686.887	655.438	604.181	648.836	1	0.825842	1.03675	0.641914	49.3869	28.7797	107.566	41.7466
KIAA1549L	66.9041	118.049	105.916	96.9564	123.348	118.766	67.6174	103.244	94.44	100.982	119.504	104.975	62.1387	53.92	39.6508	51.9032	1	1.06485	1.0827	0.535325	26.7237	30.9383	13.0005	11.3788
PRDM15	11463.3	10342.8	10147.7	10651.3	7544.98	7934.43	11341.4	8940.28	10084.8	9696.66	10890.6	10224	6843.31	7465.31	5978.02	6762.22	1	0.839362	0.959885	0.634874	709.958	2088.55	609.011	746.956
TCIRG1	1969.75	1539.83	1227.85	1579.14	1563.37	1640.89	3287.94	2164.06	1840.25	1637.56	1876.83	1784.88	1122.3	1226.72	1042.86	1130.63	1	1.3704	1.13028	0.715975	372.509	974.074	128.889	92.2147
KCNMB4	183.77	285.228	163.264	210.754	133.604	141.843	119.032	131.493	183.704	201.436	219.342	201.494	103.323	123.248	138.47	121.68	1	0.623916	0.956063	0.577357	65.3063	11.5511	17.8187	17.6256
WFS1	588.435	592.718	681.538	620.897	652.766	642.996	459.751	585.171	567.732	709.22	772.77	683.241	416.746	454.864	414.434	428.682	1	0.942461	1.10041	0.690424	52.5603	108.727	104.959	22.7044
PDZRN4	1050.71	1202.4	1174.28	1142.46	727.936	706.628	940.584	791.716	889.099	1079.1	1046.58	1004.93	573.14	570.123	597.039	580.101	1	0.69299	0.879614	0.507763	80.6959	129.363	101.619	14.7464
ABI3	1151.17	1215.45	1177	1181.21	1015.78	950.373	1103.78	1023.31	1153.34	1281.08	1319.76	1251.4	857.552	853.527	855.445	855.508	1	0.866327	1.05942	0.724265	32.3469	76.9796	87.0917	2.01325
NBEAL1	151.54	296.885	191.506	213.31	98.5729	136.366	378.152	204.364	127.741	70.5592	167.241	121.847	258.285	224.013	255.793	246.03	1	0.958059	0.571221	1.15339	75.0856	151.687	48.6098	19.1083
QSER1	1887.32	2441.89	2584.47	2304.56	2507.53	2565.57	2167.02	2413.37	1960.77	1780.49	2125.81	1955.69	3052.87	2744.29	3008.55	2935.24	1	1.04722	0.848618	1.27367	368.309	215.311	172.714	166.841
ACOX1	505.11	572.118	535.686	537.638	544.193	590.208	569.101	567.834	498.229	410.23	552.295	486.918	809.935	713.072	724.845	749.284	1	1.05616	0.905661	1.39366	33.5465	23.0333	71.7046	52.854
DOCK10	199.91	271.747	257.902	243.186	354.991	284.232	308.512	315.911	237.13	197.953	264.887	233.323	401.56	323.721	487.958	404.413	1	1.29905	0.959443	1.66297	38.1125	35.9551	33.6289	82.1558
ALG14	286.29	141.42	130.164	185.958	2460.95	241.527	135.041	945.838	169.865	94.0319	153.105	139.001	271.921	174.102	286.478	244.167	1	5.0863	0.747485	1.31302	87.0724	1313.2	39.8356	61.1131
BCAS3	491.464	320.178	626.431	479.358	215.847	242.029	269.751	242.542	290.246	303.551	212.297	268.698	448.66	340.771	528.475	439.302	1	0.505974	0.560538	0.91644	153.485	26.9555	49.2955	94.2015
C5AR1	13.811	16.8509	4.02518	11.5624	8.05748	7.56512	24.9603	13.5276	7.67127	19.7175	9.07566	12.1548	51.6106	28.0761	73.44	51.0422	1	1.16997	1.05124	4.41451	6.70204	9.90404	6.58701	22.6873
PTPRE	13.811	16.8509	4.02518	11.5624	8.05748	7.56512	24.9603	13.5276	7.67127	19.7175	9.07566	12.1548	51.6106	28.0761	73.44	51.0422	1	1.16997	1.05124	4.41451	6.70204	9.90404	6.58701	22.6873
PCLO	98.3114	85.1276	96.3074	93.2488	81.2708	92.6616	104.404	92.7787	53.8953	42.4954	61.6699	52.6869	196.685	77.8807	150.773	141.78	1	0.994959	0.565014	1.52044	7.1042	11.5669	9.64416	59.9106
SPATA18	115.484	38.7752	48.6852	67.6481	56.0855	103.97	38.6858	66.2471	37.3149	24.8212	31.7972	31.3111	88.389	56.4984	72.7331	72.5401	1	0.979291	0.462852	1.07232	41.7222	33.8076	6.26103	15.9462
TLCD1	172.603	230.23	266.706	223.18	308.709	275.684	311.034	298.476	249.911	225.607	152.274	209.264	447.438	400.655	496.993	448.362	1	1.33738	0.937649	2.00897	47.4458	19.7727	50.8288	48.1758
TRIM36	117.838	66.284	89.0853	91.0689	118.409	153.843	81.2011	117.818	100.868	104.923	62.3543	89.3817	161.05	192.525	158.158	170.577	1	1.29372	0.981474	1.87306	25.834	36.3246	23.4941	19.0619
KDM6B	2424.08	1999.28	2619.8	2347.72	1847.86	2471.92	3613.44	2644.4	1345.94	1403.46	1260.12	1336.51	2265	2483.72	1806.91	2185.21	1	1.12637	0.569278	0.930778	317.232	895.337	72.1311	345.389
CHD7	1681.75	2546.66	3991.06	2739.82	2085.02	2457.96	1821.05	2121.34	1815.39	2013.61	1790.66	1873.22	3111.61	2785.34	2315.81	2737.58	1	0.774263	0.683701	0.999183	1166.71	320.009	122.205	400.041
CATSPER2	152.524	53.0786	72.7529	92.7852	29.7593	31.0399	101.577	54.1255	65.9803	34.4564	43.3261	47.9209	118.984	117.288	82.5651	106.279	1	0.583342	0.516472	1.14543	52.6623	41.0995	16.2565	20.5543
RAB29	1247.95	1379.09	1158.47	1261.84	1224.76	1379.16	971.394	1191.77	1206.71	1036.4	1221.77	1154.96	1976.58	1931.93	1709.7	1872.74	1	0.944473	0.9153	1.48413	110.963	205.874	102.949	142.947
POLR1B	1932.46	2430.64	2473.59	2278.9	2938.35	1864.51	1647.43	2150.09	1996.66	1880.29	2055.15	1977.37	3107.69	3415.19	2733.47	3085.45	1	0.94348	0.867686	1.35392	300.79	691.222	89.0136	341.404
PIK3CD	2148.14	1869.21	2084.98	2034.11	2122.06	2105.29	2446.77	2224.7	1876.55	1765.76	1853.28	1831.86	2857.83	2865.81	2280.33	2667.99	1	1.0937	0.900572	1.31162	146.257	192.493	58.4189	335.75
OSTM1	170.914	197.807	336.664	235.128	250.501	339.43	231.918	273.95	171.21	241.239	300.931	237.793	381.772	381.735	375.914	379.807	1	1.16511	1.01134	1.61532	88.9549	57.464	64.9289	3.3717
UBA6	2811.08	2043.97	2187.86	2347.64	2285.58	1949.79	2191.04	2142.13	1104.98	1360.4	1451.5	1305.63	2498.1	2272.76	2253.8	2341.55	1	0.912463	0.556145	0.997409	407.751	173.157	179.637	135.906
AHR	1281.12	1468.34	1622.55	1457.34	2034.2	1470.98	1301.49	1602.22	1159.08	1267.25	1350.67	1259	2146.41	2008.54	2039.87	2064.94	1	1.09942	0.863903	1.41693	170.982	383.58	96.0591	72.2747
PIK3C2A	2437.38	1873.62	2578.73	2296.58	2179.12	2107.26	2299.43	2195.27	1596.42	1653.28	2023.58	1757.76	2711.16	2521.79	2552.02	2594.99	1	0.955888	0.765383	1.12994	373.045	97.0951	231.953	101.734
BMPR2	672.96	729.59	1127.97	843.507	1018.55	888.619	847.138	918.103	680.815	655.894	894.209	743.639	1134.58	1149.78	1161.59	1148.65	1	1.08844	0.881604	1.36175	247.975	89.4288	130.991	13.5392
IER3	115.078	111.494	121.614	116.062	154.34	158.115	145.554	152.67	140.81	118.996	125.44	128.416	205.755	203.914	208.144	205.938	1	1.31542	1.10644	1.77438	5.13096	6.4449	11.2074	2.12046
ZNF559	1011.94	894.923	787.747	898.203	1098.28	1004.46	835.639	979.461	597.659	573.654	590.947	587.42	980.341	910.966	999.054	963.454	1	1.09047	0.653995	1.07265	112.132	133.095	12.3853	46.4083
RASA1	733.794	1053.14	855.017	880.649	885.983	836.829	927.588	883.466	680.769	663.129	715.712	686.536	1038.97	1050.76	1147.96	1079.23	1	1.0032	0.77958	1.2255	161.207	45.4318	26.7618	59.8141
CD44	2764.38	2379.89	2357.2	2500.49	2778.4	2629.79	2241.39	2549.86	2357.22	2296.88	2266.71	2306.93	3747.14	4142.92	3903.72	3931.26	1	1.01975	0.922593	1.5722	228.817	277.284	46.0882	199.323
DNAJB5	160.77	143.862	125.598	143.41	172.979	169.312	143.953	162.081	113.613	123.213	105.642	114.156	179.36	203.193	185.878	189.477	1	1.1302	0.796012	1.32123	17.5907	15.8065	8.79797	12.3174
NFKBIZ	1546.88	1055.83	937.847	1180.19	2031.15	2021.95	3161.76	2404.95	1077	1025.74	1307.77	1136.84	4093.34	4267.49	3751.66	4037.5	1	2.03777	0.963271	3.42107	322.998	655.433	150.233	262.41
RASGRP1	466.314	555.024	458.153	493.164	654.137	614.783	393.492	554.137	435.884	438.302	471.382	448.523	838.514	890.965	838.924	856.134	1	1.12364	0.90948	1.736	53.7275	140.508	19.8335	30.165
ZNF385C	6.48159	6.19511	9.24648	7.30773	40.1007	41.8764	47.5965	43.1912	13.2305	3.98674	6.03096	7.74939	125.88	115.435	101.457	114.257	1	5.91035	1.06044	15.6352	1.68511	3.91701	4.85555	12.2542
PDCD6-AHRR	0	71.9789	0	23.993	0	26.5996	0	8.86654	0	0	0	0	56.5704	53.9177	44.5169	51.6683	1	0.369547	0	2.15348	41.5571	15.3573	0	6.33374
LRRC32	40.0506	51.7505	55.1647	48.9886	179.94	127.275	178.147	161.787	54.4356	85.0545	44.5847	61.3583	592.618	451.873	451.222	498.571	1	3.30255	1.2525	10.1773	7.92655	29.902	21.1044	81.4476
BATF	710.283	650.802	724.187	695.091	947.005	1065.66	853.991	955.553	772.591	845.997	709.805	776.131	1842.2	1771.11	1954.48	1855.93	1	1.37472	1.11659	2.67005	38.9797	106.093	68.1651	92.4557
LGALS3	170.518	157.166	168.612	165.432	194.091	260.222	140.302	198.205	158.06	193.13	155.63	168.94	514.114	504.714	585.329	534.719	1	1.19811	1.02121	3.23226	7.22183	60.0657	20.9841	44.0811
MyD88	1096.96	1117.42	1157.09	1123.82	43832.9	38882.4	34372.3	39029.2	1033.33	1094.02	1070.16	1065.84	43092.1	42619.7	48666.6	44792.8	1	34.729	0.948402	39.8575	30.5693	4732	30.5772	3363.14
ZC3H12A	1653.07	1626.19	1608.08	1629.12	2392.93	2089.43	2041.1	2174.48	1594.56	1704.16	1644.23	1647.65	2716.35	2660.46	2631.49	2669.43	1	1.33476	1.01138	1.63858	22.639	190.715	54.8777	43.1399
EBI3	27.0841	25.1969	16.5918	22.9576	68.2339	32.6324	18.7021	39.8562	20.1379	26.0245	23.6504	23.2709	83.2863	86.8981	83.0211	84.4018	1	1.73608	1.01365	3.67642	5.59313	25.5438	2.96156	2.16587
ITGA1	43.8076	5.06816	2.73644	17.2041	26.5988	12.4514	13.355	17.4684	6.24759	5.07366	5.35443	5.55856	31.421	49.026	61.615	47.354	1	1.01536	0.323096	2.75249	23.0688	7.92006	0.613008	15.1663
IL7	43.8027	55.3659	69.2936	56.1541	78.3848	94.8652	60.7992	78.0164	67.5512	55.1034	74.3748	65.6765	127.623	186.303	147.628	153.851	1	1.38933	1.16958	2.73981	12.7637	17.036	9.77155	29.8305
ELL2	1602.15	1744.68	1611.12	1652.65	1644.06	1664.23	1344.33	1550.87	1611.94	1518.17	1755.62	1628.58	2433.3	2801.91	2582.17	2605.79	1	0.938415	0.985433	1.57673	79.8275	179.155	119.595	185.435
P2RX5-TAX1BP3	182.317	204.995	170.957	186.09	200.058	218.344	210.301	209.568	147.94	150.683	193.876	164.166	260.078	320.379	276.307	285.588	1	1.12617	0.882189	1.53468	17.3296	9.16479	25.7659	31.2032
AKAP6	10.9667	8.07086	15.9613	11.6663	6.28727	6.59459	14.6196	9.16715	12.1174	10.3976	36.82	19.7783	183.029	65.2321	31.7328	93.3311	1	0.785783	1.69535	8.00009	3.99145	4.72445	14.7836	79.4655
TRIM2	93.2192	174.474	75.2607	114.318	205.096	146.889	133.873	161.953	74.8812	65.7917	124.995	88.5559	217.177	172.225	153.82	181.074	1	1.41669	0.774645	1.58395	52.865	37.9258	31.8826	32.5923
HEATR6	278.474	305.702	532.48	372.219	416.418	578.438	356.236	450.364	260.642	264.705	339.375	288.241	546.09	451.809	359.82	452.573	1	1.20995	0.774385	1.21588	139.457	114.925	44.3302	93.1373
TMED7-TICAM2	106.71	196.678	130.282	144.557	205.608	148.134	90.4055	148.049	65.8961	137.38	73.18	92.1521	171.739	304.721	187.392	221.284	1	1.02416	0.637481	1.53078	46.6518	57.6015	39.3375	72.6811
B3GNT7	109.587	66.2493	193.182	123.006	132.115	107.074	79.4899	106.226	83.8186	119.817	102.391	102.009	176.606	271.571	158.86	202.346	1	0.863585	0.829298	1.64501	64.5215	26.3228	18.002	60.6038
STAT5A	68.4159	69.7115	68.7306	68.9527	164.077	95.6073	66.8987	108.861	77.6912	84.3741	84.3283	82.1312	127.218	200.668	144.446	157.444	1	1.57878	1.19112	2.28336	0.675765	49.9267	3.84519	38.4115
PLK3	609.129	476.132	456.694	513.985	666.36	709.455	716.06	697.292	514.397	543.968	492.075	516.813	700.262	891.845	732.947	775.018	1	1.35664	1.0055	1.50786	82.9678	26.9907	26.0305	102.486
ATF3	207.103	164.94	224.733	198.926	283.065	233.822	145.576	220.821	197.935	240.894	180.734	206.521	315.013	406.837	326.611	349.487	1	1.11007	1.03818	1.75687	30.7239	69.6606	30.9852	50.0039
TANC2	700.251	750.594	468.144	639.663	508.038	839.748	756.285	701.357	522.004	458.203	652.265	544.157	749.438	1241.52	754.169	915.042	1	1.09645	0.850694	1.43051	150.657	172.542	98.91	282.748
CD226	14.6096	5.51603	8.02834	9.38466	26.0262	17.1153	6.02879	16.3901	5.03882	6.37005	5.54167	5.65018	26.2309	77.3387	8.88159	37.4837	1	1.74648	0.602066	3.99415	4.69606	10.0184	0.672218	35.5888
